# Supplementary material for: Endoplasmic reticulum-plasma membrane contact sites integrate sterol and phospholipid regulation
Source: PLoS Biol. 2018 May 21;16(5):e2003864. doi: 10.1371/journal.pbio.2003864 (PMC5983861; doi:10.1371/journal.pbio.2003864)
Supplement: S1 Data — (XLSX) [file pbio.2003864.s003.xlsx]

## Sheet: Fig 1C
Endoplasmic reticulum-plasma membrane contact sites integrate sterol and phospholipid regulation
Fig 1C
cER:PM ER-RFP fluorescence
	Plasma membrane associated ER
	WT	Δtether	Δ-s-tether	Score
	1	0	0	0	No
	1	0	0	1	Yes
	1	0	0
	1	0	1
	1	0	0
	1	0	0
	1	0	0
	1	0	0
	1	0	0
	1	0	0
	1	0	1
	1	0	0
	1	0	1
	1	1	0
	1	1	0
	1	1	0
	1	1	0
	1	1	0
	1	1	0
	1	1	0
	1	1	0
	1	1	0
	1	1	0
	1	0	0
	1	0	0
	1	1	0
	1	1	0
	1	1	0
	1	1	0
	1	1	1
	1	0	0
	1	0	1
	1	0	0
	1	0	0
	1	0	0
	1	0	0
	1	1	0
	1	1	0
	1	1	1
	1	1	1
	1	1	0
	1	0	0
	1	0	0
	1	0	0
	1	0	1
	1	0	0
	1	0	0
	1	0	0
	1	0	0
	1	1	0
	1	1	0
	1	1	0
	1	1	0
	1	0	0
	1	0	0
	1	0	0
	1	0	0
	1	0	1
	1	0	0
	1	1	0
	1	1	0
	1	1	0
	1	1	0
	1	1	1
	1	1	0
	1	1	0
	1	0	0
	1	0	0
	1	0	0
	1	0	0
	1	0	0
	1	0	0
	1	1	0
	1	1	0
	1	1	1
	1	1	0
	1	1	1
	1	1	0
	1	1	0
	1	0	0
	1	0	0
	1	1	0
	1	1	0
	1	1	0
	1	1	0
	1	1	0
	1	0	0
	1	0	0
	1	0	0
	1	0	0
	1	0	0
	1	1	0
	1	1	0
	1	1	0
	1	1	0
	1	1	0
	1	1	0
	1	0	0
	1	0	0
	1	0	0
	1	0	1
	1	0	0
	1	0	0
	1	0	0
	1	0	0
	1	1	0
	1	1	0
	1	1	0
	1	1	0
	1	1	0
	1	0	0
	1	0	0
	1	0	0
	1	0	0
	1	0	1
	1	0	0
	1	1	0
	1	1	0
	1	1	0
	1	0	0
	1	0	0
	1	0	0
	1	0	0
	1	0	0
	1	1	0
	1	1	0
	1	0	0
	1	0	0
	1	0	0
	1	0	0
	1	0	0
	1	0	0
	1	0	0
	1	0	0
	1	1	0
	1	1	0
	1	0
	1	0
	1	0
	1	0
	1	0
	1	0
	1	0
	1	0
	1	0
	1	1
	1	1
	1	1
	1	1
	1	1
	1	0
	1	0
	1	0
	1	0
	1	0
	1	0
	1	0
	1	1
	1	1
	1	1
	1	1
	1	0
	1	0
	1	0
	1	0
	1	0
	1	0
	1	0
	1	0
	1	0
	1	0
	1	0
	1	0
	1	0
	1	0
	1	0
	1	0
	1	0
	1	0
	1	0
	1	0
	1	0
	1	0
	1	0
	1	0
	1	0
	1	0
	1	1
	1	1
	1	0
	1	0
	1	0
	1	0
	1	0
	1	0
	1	0
	1	1
	1	0
	1	0
	1	0
Total cells with observable cortical ER	200	73	14
Percentage	100	36.5	9.92908
		ttest delta tether vs delta-s-tether	2.40435e-10

## Sheet: Fig 1E
Fig 1 E
cER:PM Ratio of electron microscopy of Δ-s-tether					Cumulative probability (Fig 1E, right panel)
Percentage PM with cortical ER	WT	Δ tether	Δ-s-tether		cER:PM ratio (bin center)	Δ tether	Δ-s-tether
	0.350307	0.0279886	0.030052		0	0.170732	0.317073
	0.533506	0.00436281	0.0340025		0.001	0.170732	0.317073
	0.509841	0	0		0.002	0.170732	0.317073
	0.447331	0.0811234	0.0199537		0.003	0.170732	0.317073
	0.568435	0.0381095	0.0480773		0.004	0.195122	0.317073
	0.375053	0.0560743	0		0.005	0.195122	0.341463
	0.452476	0.0139742	0.0404465		0.006	0.219512	0.365854
	0.511938	0.0594801	0		0.007	0.219512	0.365854
	0.34013	0.0622601	0.0136702		0.008	0.219512	0.390244
	0.382373	0.0112382	0		0.009	0.219512	0.414634
	0.456013	0	0.0172854		0.01	0.219512	0.414634
	0.427304	0.0393338	0.0334737		0.011	0.243902	0.463415
	0.486978	0.0442202	0		0.012	0.268293	0.463415
	0.40982	0.0986911	0.0546503		0.013	0.268293	0.487805
	0.345381	0	0		0.014	0.292683	0.536585
	0.621367	0.0390212	0.0178899		0.015	0.292683	0.536585
	0.417815	0.0341972	0.0209899		0.016	0.292683	0.536585
	0.587	0.0329245	0.023149		0.017	0.292683	0.560976
	0.571074	0.087495	0		0.018	0.292683	0.585366
	0.530736	0.0791112	0.0406196		0.019	0.292683	0.585366
	0.566099	0	0.00873343		0.02	0.292683	0.634146
	0.375822	0.0264518	0.0442157		0.021	0.292683	0.658537
	0.400439	0.0262557	0		0.022	0.292683	0.658537
	0.355652	0	0.0234311		0.023	0.292683	0.707317
	0.202231	0.0276358	0		0.024	0.317073	0.707317
	0.501438	0.090899	0.0137045		0.025	0.317073	0.707317
	0.456999	0.0527173	0.0285214		0.026	0.365854	0.731707
	0.529584	0.0547087	0.00576827		0.027	0.365854	0.731707
	0.776941	0.0878809	0.0281711		0.028	0.414634	0.756098
	0.539943	0	0		0.029	0.414634	0.780488
	0.703487	0.144417	0.0256866		0.03	0.463415	0.804878
	0.487586	0.0297388	0		0.031	0.463415	0.804878
	0.417229	0.031864	0.00780384		0.032	0.487805	0.804878
	0.422694	0.0123059	0.0198716		0.033	0.512195	0.829268
	0.543244	0	0.0463259		0.034	0.536585	0.853659
	0.538213	0.0548084	0.0106988		0.035	0.536585	0.853659
	0.503166	0.00631777	0.0126936		0.036	0.536585	0.853659
	0.487437	0.0241238	0		0.037	0.536585	0.853659
	0.566471	0.053339	0.0109376		0.038	0.560976	0.853659
	0.49649	0.0864766	0		0.039	0.609756	0.853659
	0.519575	0.0299639	0.00549058		0.04	0.609756	0.878049
Average	0.480869	0.0402319	0.0167394		0.041	0.609756	0.902439
Stddev	0.103789	0.0338934	0.0162412		0.042	0.609756	0.902439
Average in %	48.0869	4.02319	1.67394		0.043	0.609756	0.902439
Stdev in %	10.3789	3.38934	1.62412		0.044	0.634146	0.926829
Std Error of the mean	1.62091	0.529326	0.253646		0.045	0.634146	0.926829
					0.046	0.634146	0.95122
					0.047	0.634146	0.95122
					0.048	0.634146	0.97561
					0.049	0.634146	0.97561
					0.05	0.634146	0.97561
					0.051	0.634146	0.97561
					0.052	0.634146	0.97561
					0.053	0.682927	0.97561
					0.054	0.682927	0.97561
					0.055	0.731707	1
					0.056	0.756098	1
					0.057	0.756098	1
					0.058	0.756098	1
					0.059	0.780488	1
					0.06	0.780488	1
					0.061	0.780488	1
					0.062	0.804878	1
					0.063	0.804878	1
					0.064	0.804878	1
					0.065	0.804878	1
					0.066	0.804878	1
					0.067	0.804878	1
					0.068	0.804878	1
					0.069	0.804878	1
					0.07	0.804878	1
					0.071	0.804878	1
					0.072	0.804878	1
					0.073	0.804878	1
					0.074	0.804878	1
					0.075	0.804878	1
					0.076	0.804878	1
					0.077	0.804878	1
					0.078	0.804878	1
					0.079	0.829268	1
					0.08	0.829268	1
					0.081	0.853659	1
					0.082	0.853659	1
					0.083	0.853659	1
					0.084	0.853659	1
					0.085	0.853659	1
					0.086	0.878049	1
					0.087	0.902439	1
					0.088	0.926829	1
					0.089	0.926829	1
					0.09	0.926829	1
					0.091	0.95122	1
					0.092	0.95122	1
					0.093	0.95122	1
					0.094	0.95122	1
					0.095	0.95122	1
					0.096	0.95122	1
					0.097	0.95122	1
					0.098	0.95122	1
					0.099	0.97561	1
					0.1	0.97561	1
					0.101	0.97561	1
					0.102	0.97561	1
					0.103	0.97561	1
					0.104	0.97561	1
					0.105	0.97561	1
					0.106	0.97561	1
					0.107	0.97561	1
					0.108	0.97561	1
					0.109	0.97561	1
					0.11	0.97561	1
					0.111	0.97561	1
					0.112	0.97561	1
					0.113	0.97561	1
					0.114	0.97561	1
					0.115	0.97561	1
					0.116	0.97561	1
					0.117	0.97561	1
					0.118	0.97561	1
					0.119	0.97561	1
					0.12	0.97561	1
					0.121	0.97561	1
					0.122	0.97561	1
					0.123	0.97561	1
					0.124	0.97561	1
					0.125	0.97561	1
					0.126	0.97561	1
					0.127	0.97561	1
					0.128	0.97561	1
					0.129	0.97561	1
					0.13	0.97561	1
					0.131	0.97561	1
					0.132	0.97561	1
					0.133	0.97561	1
					0.134	0.97561	1
					0.135	0.97561	1
					0.136	0.97561	1
					0.137	0.97561	1
					0.138	0.97561	1
					0.139	0.97561	1
					0.14	0.97561	1
					0.141	0.97561	1
					0.142	0.97561	1
					0.143	0.97561	1
					0.144	1	1
					0.145	1	1

## Sheet: Fig 2D
WT		Mother	Bud	Cortex	Internal			Cell stage	Total #	Mother #	Bud #	# Cortical	# Internal		Δ-s-tether		Mother	Bud	Cortex	Internal			Cell stage	Total #	Mother #	Bud #	# Cortical	# Internal			Cells stage	Score
Cell stage	Number of Staples Per Section	Number of Staples Per Section	Number of Staples Per Section	Number Staples Colocalized with ER	Number Staples Colocalized with ER	Unassocaited Staple	Bin	Frequency	Frequency	Frequency	Frequency	Frequency	Frequency		Cell stage	Number of Staples Per Section	Number of Staples Per Section	Number of Staples Per Section	Number Staples Colocalized with ER	Number Staples Colocalized with ER	Unassocaited Staple	Bin	Frequency	Frequency	Frequency	Frequency	Frequency	Frequency			Unbudded	0
2	4	4	0	4	0	0	0	18	0	0	75	0	97		2	10	7	3	8	1	1	0	13	11	11	65	12	42			Small	1
2	7	7	0	7	0	0	1	30	1	1	7	1	2		1	3	3	0	3	0	0	1	24	4	4	10	6	27			M/L Bud	2
2	5	5	0	5	0	0	2	36	2	2	5	2	1		2	2	2	0	1	1	0	2	36	6	7	5	10	10			Bud = Mother	3
1	6	6	0	6	0	0	3	16	2	2	3	2	0		2	8	8	0	6	2	0	3	26	10	11	6	6	10
2	8	8	0	8	0	0	4	0	4	4	1	4	0		1	7	7	0	5	1	1	4	1	8	9	2	16	4
0	5	5	0	5	0	0	5	0	14	15	3	14	0		2	12	12	0	11	1	0	5	0	8	14	5	12	4
3	6	6	0	6	0	0	6	0	10	11	2	10	0		2	13	13	0	8	5	0	6	0	6	7	2	7	2
0	7	7	0	7	0	0	7	0	17	23	1	17	0		3	5	5	0	4	1	0	7	0	6	8	2	6	0
2	6	6	0	6	0	0	8	0	10	10	0	10	0		3	15	9	6	10	5	0	8	0	11	10	2	9	0
3	9	8	1	9	0	0	9	0	7	8	3	7	0		3	16	10	6	10	3	3	9	0	6	3	1	5	1
0	7	7	0	7	0	0	10	0	5	7	0	5	0		1	3	3	0	2	0	1	10	0	5	5	0	3	0
1	10	10	0	10	0	0	11	0	7	4	0	7	0		2	4	3	1	2	1	1	11	0	2	5	0	1	0
3	13	8	5	13	0	0	12	0	3	3	0	3	0		2	12	12	0	8	2	2	12	0	4	3	0	2	0
3	19	10	9	19	0	0	13	0	2	1	0	2	0		0	14	14	0	8	6	0	13	0	3	1	0	2	0
2	7	7	0	7	0	0	14	0	3	3	0	4	0		0	4	4	0	4	0	0	14	0	1	1	0	1	0
0	10	10	0	10	0	0	15	0	3	2	0	2	0		1	1	1	0	0	1	0	15	0	1	0	0	0	0
0	2	2	0	2	0	0	16	0	4	2	0	4	0		0	0	0	0	0	0	0	16	0	3	0	0	1	0
0	5	5	0	5	0	0	17	0	0	0	0	2	0		3	20	11	9	16	4	0	17	0	1	0	0	1	0
1	8	8	0	8	0	0	18	0	1	1	0	0	0		3	8	7	1	8	0	0	18	0	1	1	0	0	0
1	7	7	0	7	0	0	19	0	3	1	0	2	0		0	6	6	0	4	1	1	19	0	1	0	0	0	0
2	13	13	0	13	0	0	20	0	0	0	0	0	0		0	0	0	0	0	0	0	20	0	1	0	0	0	0
1	4	4	0	4	0	0	21	0	2	0	0	2	0		1	0	0	0	0	0	0	21	0	1	0	0	0	0
2	7	7	0	7	0	0	22	0	0	0	0	0	0		3	9	5	4	9	0	0	22	0	0	0	0	0	0
1	11	11	0	11	0	0	23	0	0	0	0	0	0		3	16	11	5	13	3	0	23	0	0	0	0	0	0
2	12	11	1	12	0	0	24	0	0	0	0	0	0		1	4	4	0	4	0	0	24	0	0	0	0	0	0
0	2	2	0	2	0	0		0	0	0	0	0	0		2	2	2	0	2	0	0		0	0	0	0	0	0
1	3	3	0	3	0	0	Count	100	100	100	100	100	100		3	7	6	1	5	1	1	Count	100	100	100	100	100	100		Total	Mother	Bud	Cortex	Internal
1	7	7	0	7	0	0	Average		8.76	7.85	0.91	8.72	0.04		2	7	5	2	5	0	2	Average		6.69	5.48	1.22	5.07	1.34	Δ-s-tether	6.69	5.48	1.22	5.07	1.34
3	21	12	9	21	0	0	StDev		4.33478	3.38558	2.07484	4.25709	0.242878		1	5	5	0	4	0	1	StDev		5.02458	3.72673	2.18156	3.76119	1.72457	Δ-s-tether (SEM)	0.502458	0.372673	0.218156	0.376119	0.172457
2	8	7	1	8	0	0	StErrorMean		0.433478	0.338558	0.207484	0.425709	0.0242878		2	0	0	0	0	0	0	StErrorMea:Δ-s-tether		0.502458	0.372673	0.218156	0.376119	0.172457	WT	8.76	7.85	0.91	8.72	0.04
0	6	6	0	6	0	0									3	16	8	8	13	1	2								WT(SEM)	0.433478	0.338558	0.207484	0.425709	0.0242878
1	9	9	0	9	0	0	Precentage of Cell Excluding staples from the bud								2	4	4	0	2	1	1	Precentage of Cell Excluding staples from the bud
1	5	5	0	5	0	0	75	100	0.75						0	3	3	0	3	0	0	65	100	0.65
2	9	9	0	9	0	0	Percentage of Staple Not Associated with ER								1	3	3	0	2	1	0	Percentage of Staple Not Associated with ER
2	5	5	0	5	0	0	0	876	0						1	7	7	0	4	3	0	28	669	0.0418535
2	7	7	0	7	0	0									2	10	8	2	4	6	0
1	6	6	0	6	0	0									2	8	8	0	5	3	0
2	7	7	0	7	0	0									4	4	4	0	4	0	0
3	12	9	3	12	0	0									3	19	11	8	17	2	0
2	5	5	0	5	0	0									2	0	0	0	0	0	0
1	5	5	0	5	0	0									2	3	2	1	2	1	0
1	7	7	0	7	0	0									2	5	5	0	4	1	0
2	8	7	1	8	0	0									1	6	6	0	3	2	1
0	6	6	0	6	0	0									3	18	11	7	14	4	0
1	7	7	0	7	0	0									0	2	2	0	2	0	0
0	7	7	0	7	0	0									2	1	1	0	1	0	0
3	15	9	6	15	0	0									3	4	3	1	4	0	0
2	14	12	2	14	0	0									2	3	3	0	2	1	0
1	8	8	0	8	0	0									2	12	12	0	7	5	0
2	15	12	3	15	0	0									2	6	5	1	6	0	0
3	11	5	6	11	0	0									0	3	3	0	3	0	0
1	5	5	0	5	0	0									1	4	4	0	4	0	0
2	6	6	0	6	0	0									1	0	0	0	0	0	0
0	7	7	0	7	0	0									3	12	7	5	9	2	1
2	11	10	1	11	0	0									2	10	10	0	6	1	3
1	5	5	0	5	0	0									2	2	2	0	2	0	0
3	12	7	5	12	0	0									1	2	2	0	1	1	0
2	16	16	0	16	0	0									2	8	8	0	7	1	0
2	8	7	1	8	0	0									2	9	9	0	6	3	0
2	16	15	1	16	0	0									3	9	6	3	6	3	0
3	16	14	2	16	0	0									3	3	3	0	2	1	0
0	3	3	0	3	0	0									0	5	5	0	4	1	0
1	9	9	0	9	0	0									1	7	7	0	4	3	0
2	8	8	0	8	0	0									2	9	9	0	8	1	0
1	4	4	0	4	0	0									1	5	5	0	4	1	0
0	5	5	0	5	0	0									3	8	5	3	5	2	1
2	10	10	0	10	0	0									2	11	10	1	9	2	0
3	19	10	9	19	0	0									2	21	18	3	12	9	0
1	18	18	0	17	1	0									1	11	11	0	7	3	1
1	19	19	0	17	2	0									1	8	8	0	7	1	0
1	5	5	0	5	0	0									1	0	0	0	0	0	0
2	9	7	2	9	0	0									3	4	4	0	4	0	0
2	6	6	0	6	0	0									2	10	10	0	7	3	0
3	11	7	4	11	0	0									3	9	4	5	4	5	0
3	14	9	5	14	0	0									3	13	8	5	9	4	0
1	7	7	0	7	0	0									2	7	7	0	6	1	0
0	6	6	0	6	0	0									0	0	0	0	0	0	0
2	11	11	0	11	0	0									3	5	4	1	5	0	0
2	14	14	0	14	0	0									0	5	5	0	5	0	0
1	5	5	0	5	0	0									3	8	4	4	8	0	0
2	11	11	0	11	0	0									3	17	10	7	12	2	3
2	5	5	0	5	0	0									2	13	8	5	9	4	0
0	4	4	0	4	0	0									1	1	1	0	1	0	0
0	5	5	0	5	0	0									1	6	6	0	5	0	1
1	8	8	0	8	0	0									3	8	5	3	8	0	0
2	6	6	0	6	0	0									3	0	0	0	0	0	0
3	11	9	2	11	0	0									1	0	0	0	0	0	0
1	7	7	0	7	0	0									2	6	6	0	5	1	0
2	10	10	0	10	0	0									1	2	2	0	1	1	0
2	16	16	0	16	0	0									1	1	1	0	1	0	0
1	15	15	0	14	1	0									2	10	8	2	10	0	0
3	9	6	3	9	0	0									2	8	8	1	6	2	0
2	8	8	0	8	0	0									1	3	3	0	3	0	0
0	1	1	0	1	0	0									0	3	3	0	3	0	0
0	7	7	0	7	0	0									2	8	6	2	8	0	0
2	10	8	2	10	0	0									2	5	5	0	5	0	0
1	9	9	0	9	0	0									0	0	0	0	0	0	0
1	7	7	0	7	0	0									3	6	5	1	5	1	0
1	8	8	0	8	0	0									2	8	5	3	5	3	0
3	21	14	7	21	0	0									3	9	7	2	7	2	0

## Sheet: Fig 2F
Fig 2F
Coritical ER-RFP with and without Choline
Δ-s-tether No Choline						Cell stage		Δ-s-tether 1mM Choline						Cell stage		WT No Choline						Cell stage		WT 1mM Choline						Cell stage		Cells stage	Score
Cell stage	Cell circumference	Cortical ER	ratio		Bin	Frequency		Cell stage	Cell circumference	Cortical ER	Ratio	ER-RFP	Bin	Frequency		Cell stage	Cell circumference	Cortical ER	ratio		Bin	Frequency		Cell stage	Cell circumference	Cortical ER	ratio		Bin	Frequency		Unbudded	0
2	39	0.707	0.0181282	0	0	11		0	18.46	0	0	0	0	7		2	21.57	4.645	0.215345		0	12		2	20.27	10.23	0.504687		0	9		Small	1
2	40.18	0.7	0.0174216	0	1	17		1	24.23	0.141	0.00581923	0	1	18		2	23.59	10.643	0.451166		1	24		3	24.15	11.213	0.464306		1	21		M/L Bud	2
0	19.86	0	0	0	2	39		1	27.49	0.447	0.0162605	0	2	36		0	12.43	5.66	0.45535		2	39		2	21.97	9.118	0.41502		2	38		Bud = Mother	3
0	14.2	0	0	0		10		3	40.99	0	0	0		6		2	23.17	10.02	0.432456			11		1	16.64	6.2	0.372596			9
0	15.7	0	0	0	Count	50		2	31.97	0.599	0.0187363	0	Count	50		1	20.02	7.545	0.376873		Count	50		2	23.39	9.29	0.397178		Count	50
2	40.6	0.412	0.0101478	0				2	36.07	1.124	0.0311616	0				1	18.27	9.297	0.508867					3	28.92	15.299	0.529011
2	30.97	0	0	0				3	31.57	0.3	0.00950269	0				0	14.06	6.306	0.448506					0	12.68	5.244	0.413565
2	27.322	0	0	0				1	22.8	0	0	0				2	18.99	7.79	0.410216					0	14.32	7.128	0.497765
0	22.06	0	0	0				2	30.06	0.22	0.0073187	0				3	23.56	11.383	0.483149					1	18.33	5.07	0.276596							WT No Choline	WT 1mM Choline	Δ-s-tether No Choline	Δ-s-tether 1mM Choline		P value
1	25.96	0	0	0				0	19.93	0	0	0				2	29.47	10.625	0.360536					3	24.23	10.239	0.422575						ratio of avg	0.449772	0.45727	0.00924734	0.0147454		4.91134e-45	WT vs stether with choline
1	21.27	0.224	0.0105313	0	avg cell circumference (µm)	32.1438		3	36.14	0.224	0.00619812	0	avg cell circumference (µm)	31.7448		1	21.38	10.672	0.499158		avg cell circumference (µm)	20.178		3	25.18	14.1073	0.560258		avg cell circumference (µm)	20.6044			average ratios	1.42025	1.42822	0.00806542	0.0137638		0.0311498	stether with and without choline
0	22.79	0.895	0.0392716	0	avg cortical er (µm)	0.297245		1	22.41	0.424	0.0189201	0	avg cortical er (µm)	0.46809		1	18.27	7.757	0.424576		avg cortical er (µm)	9.0755		2	21.83	9.016	0.41301		avg cortical er (µm)	9.42177			Relative Ratio	1	1.00561	0.00567886	0.00969107
3	33.11	0	0	0	ratio of avg	0.00924734		2	42.02	1.488	0.0354117	0	ratio of avg	0.0147454		1	21.91	7.914	0.361205		ratio of avg	0.449772		3	29.17	11.91	0.408296		ratio of avg	0.45727			Std Err of mean	0.0125994	0.00792279	0.00139494	0.00196304
3	42.12	0	0	0	average ratios	0.00806542		2	40.33	1.184	0.0293578	0	average ratios	0.0137638		0	16.3	9.3	0.570552		average ratios	1.42025		0	13.88	5.401	0.389121		average ratios	1.42822
2	35.71	0	0	0	Standard dev	0.00986374		1	26.18	0.3	0.0114591	0	Standard dev	0.0138808		2	22.52	8.82	0.391652		Standard dev	0.0890915		2	22.97	12.284	0.534785		Standard dev	0.0560226
2	31.46	0	0	0	Standard Error of the mean	0.00139494		0	22.55	0.22	0.0097561	0	Standard Error of the mean	0.00196304		3	23.86	11.96	0.501257		Standard Error of the mean	0.0125994		1	18.97	7.699	0.405851		Standard Error of the mean	0.00792279
2	30.56		0	0				2	31.78	0.721	0.0226872	0				0	13.71	6.264	0.456893					3	26.35	10.634	0.403567
2	31.16	0.42	0.0134788	0	2			1	26.06	0	0	0	8			3	26.81	11.895	0.443678		50			2	20.31	9.139	0.449975		50
2	37.6	0.6	0.0159574	0	0.04			2	29.98	0.316	0.0105404	0	0.16			2	21.63	14.271	0.659778		1			1	17.32	8.883	0.512875		1
2	40.26	1.624	0.0403378	0				0	25.19	0	0	0				3	25.48	14.761	0.579317					2	21.48	10.135	0.471834
3	50.09	0.51	0.0101817	0				2	33.06	0.541	0.0163642	0				0	15.31	6.201	0.405029					0	13.66	6.617	0.484407
1	22.71	0	0	0				0	19	0.64	0.0336842	0				2	22.26	6.821	0.306424					0	15.74	7.633	0.484943
2	29.83	0.141	0.00472679	0				3	37.37	1.74	0.0465614	0				3	24.97	9.049	0.362395					2	20.23	9.134	0.451508
2	38.3	0.441	0.0115144	0				2	28.15	0	0	0				1	17.48	7.019	0.401545					0	14.18	6.586	0.464457
2	31.56	0.224	0.00709759	0				3	31.49	0	0	0				1	16.98	6.611	0.38934					3	23.61	10.332	0.437611
3	30.13	0	0	0				2	45.67	1.395	0.0305452	0				1	14.02	7.241	0.516476					2	17.93	7.603	0.424038
2	33.24	0	0	0				1	37.27	1.4865	0.0398846	0				0	14.14	5.736	0.405658					0	13.78	6.17	0.44775
2	37.65	0.424	0.0112616	0				2	39.57	0	0	0				3	25.45	11.768	0.462397					1	20.83	7.435	0.356937
3	46.77	0.324	0.00692752	0				2	33.27	0	0	0				2	25.05	12.147	0.48491					1	20.42	10.349	0.506807
2	43.68	0.607	0.0138965	0				3	42.65	0.881	0.0206565	0				0	15.03	6.846	0.455489					2	28.64	13.283	0.463792
0	30.84	0.548	0.0177691	0				2	37.89	0.6	0.0158353	0				3	26.92	11.551	0.429086					2	19.58	8.974	0.458325
3	46.27	0	0	0				2	48.66	0.416	0.00854912	0				2	27.49	11.772	0.428228					2	27.99	13.757	0.491497
2	37.96	0.507	0.0133562	0				1	23.62	0.924	0.0391194	0				0	15.36	6.555	0.426758					1	20.29	8.494	0.41863
2	39.34	0.5	0.0127097	0				2	34.42	0.6	0.0174317	0				2	29.04	14.381	0.495213					2	21.74	10.27	0.472401
2	34.53	0.507	0.0146829	0				2	33.45	0.36	0.0107623	0				1	16.67	7.421	0.445171					2	21.41	11.129	0.519804
3	39.56	0	0	0				3	36.29	0.2	0.00551116	0				1	18.43	7.785	0.422409					1	16.23	7.943	0.489402
2	22.98	0	0	0				0	19.02	0	0	0				2	22.02	9.928	0.450863					2	20.74	11.628	0.560656
2	46.78	0.506	0.0108166	0				2	51.36	1	0.0194704	0				0	16.35	10.14	0.620183					3	27.21	13.669	0.502352
0	23.2	0.224	0.00965517	0				1	21.38	1.141	0.0533676	1				2	17.35	8.17	0.470893					1	19.65	9.106	0.46341
2	50.34	1.229	0.024414	0				1	27.69	0	0	0				2	23.43	10.362	0.442254					0	16.16	7.636	0.472525
0	20.71	0	0	0				1	22.37	0	0	0				3	22.74	11.197	0.492392					3	24.56	11.3	0.460098
0	17.71	0	0	0				2	39.83	0.6	0.015064	0				3	20.75	8.754	0.42188					0	13.15	7.896	0.600456
2	30.7	0	0	0				3	30.46	0.141	0.00462902	0				1	17.64	6.04	0.342404					2	23.25	10.833	0.465935
3	44.41	0.584	0.0131502	0				0	19.3	0	0	0				1	17.57	7.958	0.452931					1	20.55	8.583	0.417664
1	17.58	0	0	0				3	46.69	1.204	0.0257871	0				0	13.88	3.508	0.252738					2	21.28	8.827	0.414803
1	14.46	0	0	0				2	30.6	0.141	0.00460784	0				2	22.24	16.302	0.733004					3	24.73	11.509	0.465386
3	45.89	0.807	0.0175855	0				3	35.38	0.762	0.0215376	0				2	23.85	10.876	0.456017					1	18.49	8.725	0.471877
0	28.36	0.54	0.0190409	0				1	23	0	0	0				0	15.64	7.03	0.449488					3	23.66	10.527	0.444928
0	18.74	0.36	0.0192102	0				3	36.94	0.424	0.0114781	0				0	12.97	5.57	0.429453					2	20.16	9.218	0.457242
1	30.98	0	0	0				3	35.18	0.5	0.0142126	0				2	20.87	11.508	0.551414					1	18.01	7.683	0.426596
																			50								50

## Sheet: Fig 2G
Figure 2G lipidomics (normalized mole percentage)(mean and SD)
lipid	WT		Dtether		D-s-tether
DAG	1	0.0730419	1.32779	0.0847098	1.46272	0.146087
Cer	1	0.0940317	1.07454	0.0782438	1.20455	0.193556
IPC	1	0.0709523	0.672609	0.0732534	0.406341	0.0558521
MIPC	1	0.0783593	0.526558	0.0628108	0.400359	0.0254805
PA	1	0.0647305	0.724204	0.0535564	0.802019	0.0726304
PC	1	0.0817665	0.945103	0.0571534	0.809756	0.093602
PCe	1	0.151139	0.832303	0.106467	1.00129	0.180041
PE	1	0.0504968	0.777769	0.036384	0.559597	0.0526322
mPE	1	0.0423164	1.15848	0.0963194	1.16388	0.118112
mmPE	1	0.0480762	1.27516	0.0662417	1.13141	0.102176
PG	1	0.192818	0.708835	0.149935	0.666664	0.138872
PI	1	0.123925	1.11899	0.0867405	1.13178	0.185242
PS	1	0.0382654	0.444918	0.0365408	0.483932	0.0518199

## Sheet: Fig 3C
Figure 3C %DHE ester
time (min)				WT							Dtether				D-s-tether
0	0	0	0		0.335818	2.59017		0	0	0	0	0	0	0	0	0
60	5.52	5.69	8.84		2.8888	4.8559	17.5414	11.86	4.65	5.23	7.32	4.45	5.4	0	0	0
90	23.3	26.49	28.7		31.1174	42.3344	30.4211	34.38	33.72	23.7	21.3	26.1	22.28	6.52561	7.09696	6.23154
120	43.7	55.86	44.17	54.2	59.1555	61.3421	57.5132	52.8	66.5	56.56	43.03	62.8	42.36	8.8383	14.184	16.4615

## Sheet: Fig 3D
Figure 3D relative rate of DHE esterification
	mean	SD
WT	1	0.05	(from Fig 3C)
Dtether	1.08	0.12	(from Fig 3C)
ice2D	0.86	0.16		see below, with matched analysis for WT
D-s-tether	0.24	0.04	(from Fig 3C)
D-s-tether + vector	0.29	0.03		see below, with matched analysis for WT
D-s-tether + staple	0.89	0.08		see below, with matched analysis for WT
D-s-tether + choline	0.94	0.12	(from Fig S7B)
Time course of DHE esterification for D-s-tether (+ vector or + staple, with matched WT control) (replicate measurements)
time (min		WT (SEY6210)			D-s-tether + vector			D-s-tether + staple
0	0.923133	0.923133	0.6003	4.81248	0	0	0	0	0
60	21.147	17.6203	20.7703		0	0	17.8537	21.6108	25.0379
90	47.8166	56.4122	56.3745		5.82884	7.3248	47.8155	57.3969	50.2568
120	75.9337	74.267	74.3143	77.4045	17.1259	15.2948	69.9038	69.3765	72.0809
Time course of DHE esterification for ice2D with matched WT control (replicate measurements)
time (min				WT					ice2D
0	0	0	0		0.335818	2.59017		0	0	0
60	5.52	5.69	8.84		2.8888	4.8559	17.5414	8.34	7.25	3.9
90	23.3	26.49	28.7		31.1174	42.3344	30.4211	25.8	32.23	20.3
120	43.7	55.86	44.17	54.2	59.1555	61.3421	57.5132	60.3	44.84	33.02

## Sheet: Fig 3E
Figure 3E DHE loading (cell fluorescence (au))
WT	D-s-tether
19.87	23.5515
33.5098	40.11
20.9837	8.46582
14.7128	13.2536
11.1525	22.2426
22.8506	28.9664
9.71325	18.6032
8.31784	22.9198
14.6754	38.6013
25.0714	21.6042
14.4889	11.8129
18.7164	24.2795
7.43091	19.5193
3.91674	11.5709
19.7758	14.7203
17.2379	12.2018
13.4229	13.9321
14.3628	25.2755
3.49174	8.65965
33.4237	34.7636
11.7838	18.3351
14.6668	17.558
5.91248	9.02187
16.8398	4.27185
15.9775	9.43849
28.6116	29.0607
27.3246	14.1164
7.34207	22.9166
13.3766	25.0621
21.5197	14.1318
18.6504	32.833
14.4382	13.9867
5.74266	21.5386
21.6371	8.11668
24.3027	29.6495
14.8506	27.3124
16.8348	20.6473
27.6135	8.62432
15.2837	20.8953
10.6692	24.9734
17.5202	0.559235

## Sheet: Fig 3F
Figure 3F ACAT activity cholesteryl ester (nmol/mg))
time (min)			WT				D-s-tether
0	0	0	0	0	0	0	0	0
5	4.05894	6.21584			1.70538	4.15805
10	12.8832	13.0468	10.6391	19.6076	6.4062	9.97428	13.1215	21.7257
20			17.4519	29.8045			22.5413	30.9635
Figure 3F ACAT activity cholesteryl ester (nmol/mg/min))
WT	1.25 ± 0.10
D-s-tether	1.29 ± 0.12

## Sheet: Fig 3G
Figure 3G (ergosterol content of cells(nmol/OD600) during aerobic chase; replicate measurements)
time (hr)			WT			D-s-tether
0	0.091423	0.236741	0.212874		1.25956	1.02178	1.26417
2	2.70912	2.59262	2.6067	2.54447	2.45896	2.39126	2.57977

[truncated: 28 more sheets: Fig 4B, Fig 4C, Fig 4D, Fig 5D, Fig 6E, Fig 6G, Fig 7B, Fig7D, Fig 7F, Fig S1A,B, Fig S2B, Fig S6A, Fig S6B, Fig S6C, Fig S7B, Fig S7C, Fig S7D, Fig S7E, Fig S9, Fig S11 …]
